# Supplementary material for: Anaemia and red blood cell transfusion in women with placenta accreta spectrum: an analysis of 38,060 cases
Source: Sci Rep. 2024 Feb 29;14:4999. doi: 10.1038/s41598-024-55531-6 (PMC10904858; doi:10.1038/s41598-024-55531-6)
Supplement: Supplementary file 1 — Supplementary Table 1. [file 41598_2024_55531_MOESM1_ESM.xlsx]

## Sheet: Tabelle1
Supplement Table 1: ICD-10 and OPS allocations
Diagnosis	OPS codes	ICD-10
PAS		O43.2- , O43.21
Essential hypertension		I10.-
Gestational hypertension		O13
Diabetes during pregnancy		O24.-
Obesity		E66.-
Grade I [BMI] 30- <35		E66.00
Grade II [BMI] 35- <40		E66.01
Grade III [BMI] >/= 40		E66.02
Vitamine B12-, folic acid-, any other dietary anaemia		D51.x-D53.x
Any other form of anaemia		D55.x - D64.x
Anaemia due to acute bleeding		D62
Anaemia during pregnancy		O99.0
Anticoagulation therapy		Z92.1
Prepartum haemorrhage		O46.-
Intrapartum haemorrhage		O67.-
Postpartum haemorrhage		O72.-
Pneumonia		J12.-, J13, J14, J15.-, J16.-, J17.-*, J18.-, U69.00
Renal failure		N17.-, N19
Postpartum renal failure		O90.4, O90.9
Cardiopulmonary resuscitation	8-771 , 8-772 , 8-779
Death		O95
Miscarriage (child born dead)		Z37.1, Z37.3, Z37.4, Z37.7
Red blood cells	8-800.c
Pletelets	8-800.6, 8-800.d, 8-800.f,8-800.g, 8-800.h, 8-800.j, 8-800.k,8-800.m, 8-800.n
Fresh Frozen Plasma	8.812.6-8.812.8
Prothrombin complex concentrate	8-812.5
Fibrinogen	8-810.j
Massive blood transfusion	8-800.1
Legend Supplement Table 1: Assignment of Diagnosis Related Groups (DRG) and Operation and Procedure (OPS) codes as coded for reimbursement purposes in Germany. BMI, Body mass index
