# Supplementary material for: Anaemia and red blood cell transfusion in women with placenta accreta spectrum: an analysis of 38,060 cases
Source: Sci Rep. 2024 Feb 29;14:4999. doi: 10.1038/s41598-024-55531-6 (PMC10904858; doi:10.1038/s41598-024-55531-6)
Supplement: Supplementary file 2 — Supplementary Table 2. [file 41598_2024_55531_MOESM2_ESM.xlsx]

## Sheet: Tabelle1
Supplement Table 2: RBC administration in PAS and non-PAS
	PAS		non-PAS		p-value
Amount of administered RBCs
1 – 5; n,%	4718	84.43	42224	91.38	<0.0001
6 – 10; n,%	583	10.43	2869	6.21	<0.0001
11 – 15; n,%	177	3.17	615	1.33	<0.0001
16 – 23; n,%	76	1.36	340	0.74	<0.0001
24 – 31; n,%	24	0.43	91	0.2	<0.0001
32 – 39; n,%	8	0.14	39	0.08	<0.0001
≥40; n,%	*	*	28	0.06	*
Legend Supplement Table 2: PAS, Placenta accreta spectrum; RBC, Red blood cell
